# Supplementary material for: Cryo-EM Structure of the TRPC1/5 Heteromer Enables Design of Antidepressant and Anxiolytic Drug with Reduced Side Effects
Source: Nat Commun. 2026 May 23;17:6770. doi: 10.1038/s41467-026-73409-1 (PMC13385394; doi:10.1038/s41467-026-73409-1)
Supplement: Supplementary file 4 — Source Data [file 41467_2026_73409_MOESM4_ESM.xlsx]

## Sheet: Fig1b
TRPC5 WT
Concentration (nM)	Activation (%) of EA
0.001			0.99	1.08	0.08
0.01	4.06	5.04		4.33	3.15	1.7
0.1	4.55	11.71		4.87	4.83
1	10.52	18.37	12.53	10.83	22.67
10	72.94	89.27	70.79	66.62	85.2	78.05
100	100	100	100	100	100	100
TRPC1:TRPC5 = 1:1
Concentration (nM)	Activation (%) of EA
0.01	0	0	0	0	0	0
0.1	6.02	6.65	0.99	2.32	5.66	4.87
1		14.39			7.1	8.14
10	10.33	28.13	11.19	14.24	14	14.56
100		78.9	70.8	76.12	95.87	92.28
1000	100	100	100	100	100	100
TRPC1:TRPC5 = 3:1
Concentration (nM)	Activation (%) of EA
0.01	0	0	0	0	0	0
0.1	0.07	1.32	4.3
1	0.36		13.06		1.17	7.69
10	5.87	5.3	16.07	4.51	6.73
100	71.53	52.85	72.51	56.68		59.48
1000	100	100	100	100	100	100
TRPC1:TRPC5 = 6:1
Concentration (nM)	Activation (%) of EA
0.01	0	0	1.02	0	0	0
0.1	2.59	0	1.86	0	1.86	0
1	3.63	2.46	4.31	2.64
10	8.46	5.37	7.38	10.82	4
100	61.23			68.27	65.26	64.78
1000	100	100	100	100	100	100

## Sheet: Fig1c
											Statistical Analysis Data
	eGFP, mCherry	eGFP-TRPC1, mCherry-TRPC1	eGFP-TRPC1, mCherry-TRPC1, TRPC5	eGFP-TRPC1, mCherry-TRPC5	eGFP-TRPC5, mCherry-TRPC5	eGFP-TRPC5, mCherry-TRPC5, TRPC5					One-Way ANOVA
EEFF (%)	0	7.22	1.42	14.86	12.73	10.42					Descriptives
	0	0	0	14.9	15.85	12.05					VAR00002
	0	5.95	0	8.4	16.63	11.13						N	Mean	Std. Deviation	Std. Error	95% Confidence Interval for Mean		Minimum	Maximum
	0	1.46	0	9.7	25.17	21.53										Lower Bound	Upper Bound
	5.32	3.4	0	8.67	14.13	28.91					1 (eGFP, mCherry)	20	3.582	2.7033	0.60448	2.3168	4.8472	0	7.78
	5.43	4.71	0	12.67	20.26	24.95					2 (eGFP-TRPC1, mCherry-TRPC1)	14	3.4786	2.99757	0.80113	1.7478	5.2093	0	7.99
	7.78	0.64	5.24	7.63	19.74	18.44					3 (eGFP-TRPC1, mCherry-TRPC1, TRPC5)	21	2.3729	2.35203	0.51326	1.3022	3.4435	0	6.34
	1.51	2.63	6.29	14.16	28.77	20.22					4 (eGFP-TRPC1, mCherry-TRPC5)	29	12.2731	3.93035	0.72985	10.7781	13.7681	7.4	21.5
	3.99	7.99	2.98	11.67	27.5	8.81					5 (eGFP-TRPC5, mCherry-TRPC5)	25	15.5564	5.67569	1.13514	13.2136	17.8992	8.4	28.77
	5.09	7.77	6.34	11.23	9.7	7.94					6 (eGFP-TRPC5, mCherry-TRPC5, TRPC5)	23	15.3757	5.59568	1.16678	12.9559	17.7954	7.39	28.91
	2.71	5.37	4.99	9.42	18.54	19.9					Total	132	9.6109	7.02668	0.61159	8.401	10.8208	0	28.91
	3.35	0	1.7	8.82	8.4	16.51
	5.07	1.56	4.73	13.11	13.55	15.34					Test of Homogeneity of Variances
	3.92	0	0	15.2	9.26	9.53					VAR00002
	6.67		3.28	12.71	20.5	17.53						Levene Statistic	df1	df2	Sig.
	4.98		4.19	7.4	9.2	18.71					Based on Mean	4.058	5	126	0.002
	1.56		3.18	7.85	17.4	15.87					Based on Median	3.774	5	126	0.003
	7.5		0	12.95	10.43	15.79					Based on Median and with adjusted df	3.774	5	82.232	0.004
	0.02		0	9.03	10.81	14.52					Based on Trimmed Mean	4.01	5	126	0.002
	6.74		0.86	8.53	15.06	12.17
			4.63	20.16	16.1	8.93					ANOVA
				16.93	10.11	17.05					VAR00002
				14.25	11.13	7.39						Sum of Squares	df	Mean Square	F	Sig.
				12.27	15.11						Between Groups	4207.2	5	841.441	46.895	<.001
				19.42	12.83						Within Groups	2260.81	126	17.943
				8.51							Total	6468.02	131
				8.71
				21.5							Homogeneous Subsets
				15.26							VAR00002
											Waller-Duncan a,b,c
											VAR00001	N	Subset for alpha = 0.05
													1	2	3
											3	21	2.3729
											2	14	3.4786
											1	20	3.582
											4	29		12.2731
											6	23			15.3757
											5	25			15.5564
											Means for groups in homogeneous subsets are displayed.
											a. Uses Harmonic Mean Sample Size = 20.905.
											b. The group sizes are unequal. The harmonic mean of the group sizes is used. Type I error levels are not guaranteed.
											c. Type I/Type II Error Severity Ratio = 100.
											Multiple Comparisons
											Dependent Variable: VAR00002
											(I) VAR00001			Mean Difference (I-J)	Std. Error	p value	95% Confidence Interval
																	Lower Bound	Upper Bound
											LSD	1	2	0.10343	1.47607	0.944	-2.8177	3.0245
													3	1.20914	1.32347	0.363	-1.41	3.8283
													4	-8.69110*	1.23121	9.9779e-11	-11.1276	-6.2546
													5	-11.97440*	1.27077	2.7816e-16	-14.4892	-9.4596
													6	-11.79365*	1.2951	1.623e-15	-14.3566	-9.2307
												2	1	-0.10343	1.47607	0.944	-3.0245	2.8177
													3	1.10571	1.46153	0.451	-1.7866	3.998
													4	-8.79453*	1.37854	3.0804e-09	-11.5226	-6.0664
													5	-12.07783*	1.41399	3.6652e-14	-14.8761	-9.2796
													6	-11.89708*	1.43589	1.4842e-13	-14.7387	-9.0555
												3	1	-1.20914	1.32347	0.363	-3.8283	1.41
													2	-1.10571	1.46153	0.451	-3.998	1.7866
													4	-9.90025*	1.21373	2.9837e-13	-12.3022	-7.4983
													5	-13.18354*	1.25385	5.9993e-19	-15.6649	-10.7022
													6	-13.00280*	1.2785	4.1826e-18	-15.5329	-10.4727
												4	1	8.69110*	1.23121	9.9779e-11	6.2546	11.1276
													2	8.79453*	1.37854	3.0804e-09	6.0664	11.5226
													3	9.90025*	1.21373	2.9837e-13	7.4983	12.3022
													5	-3.28330*	1.15605	0.005	-5.5711	-0.9955
													6	-3.10255*	1.18273	0.01	-5.4431	-0.762
												5	1	11.97440*	1.27077	2.7816e-16	9.4596	14.4892
													2	12.07783*	1.41399	3.6652e-14	9.2796	14.8761
													3	13.18354*	1.25385	5.9993e-19	10.7022	15.6649
													4	3.28330*	1.15605	0.005	0.9955	5.5711
													6	0.18075	1.22387	0.883	-2.2412	2.6027
												6	1	11.79365*	1.2951	1.623e-15	9.2307	14.3566
													2	11.89708*	1.43589	1.4842e-13	9.0555	14.7387
													3	13.00280*	1.2785	4.1826e-18	10.4727	15.5329
													4	3.10255*	1.18273	0.01	0.762	5.4431
													5	-0.18075	1.22387	0.883	-2.6027	2.2412
											*. The mean difference is significant at the 0.05 level.

## Sheet: Fig2n
Current [pA/pF]	TRPC1/5 WT	TRPC1_L601G+A605N/C5	TRPC1/C5_G581L+N584A	TRPC1_V642I+H646N/C5	TRPC1/C5_I621V+N625H	TRPC1_Chim/C5	TRPC1/C5_Chim	TRPC1_C571A/C5	TRPC1_F575A/C5	TRPC1_C576A/C5	TRPC1_E577A/C5	TRPC1_F595A/C5	TRPC1_W596A/C5
	444.459	394.038	42.554	120.504	94.292	733.675	11.8698	135.908	241.784	153.485	253.94	458.1	93.7427
	545.129	778.699	8.91517	230.581	114.932	322.206	11.1124	145.976	87.0108	164.657	634.954	103.781	555.867
	536.573	414.582	9.94922	173.391	59.4349	380.195	18.0246	188.998	68.296	276.865	352.044	258.982	367.139
	291.534	210.605	47.9576	136.883	24.9373	327.82	6.77372	177.144	81.8759	142.768	597.598	78.9252	210.604
	549.535	357.433	6.63594	193.61	36.3725	267.48	11.2586	134.781	155.081	183.662	284.765	174.234	174.219
	361.895	249.466	6.9403	119.516		710.971	10.7003	68.2716	38.944	259.577	494.555	192.956	94.363
	295.244	267.721	19.9621	84.9374		258.289	21.662	52.8298	71.0153	175.37	364.881	186.641	142.827
	379.153	350.757	22.1089	222.49		222.831	20.76	210.892	43.6595	153.275	313.214	135.696	286.647
	525.789	258.158				487.743	10.175		129.905
	306.543						47.3907		447.08
	280.915								68.4516
p value		0.970182	3.409e-07	0.000113	1e-06	0.472786	3.4449e-07	4e-05	0.000203	0.000503	0.433024	0.010962	0.073916

## Sheet: Fig3h
	TRPC1/5 WT	TRPC1_Y510A/C5_N553A	TRPC1_S619A/C5_R557A	TRPC1_K561A/C5_R390A	TRPC1_Q578K+G614R/C5	TRPC1/C5_K560Q+R593G	TRPC1/C5_Y541K+Y542G
Current [pA/pF]	444.459	103.709	114.881	219.252	217.077	606.052	13.6706
	545.129	118.697	223.82	181.989	389.622	644.637	15.4503
	536.573	138.518	288.114	100.19	254.5	330.369	29.0833
	291.534	661.481	101.071	133.477	105.522	306.9	25.1278
	549.535	102.686	222.151	172.601	192.908	267.582	75.6365
	361.895	276.531	309.318	177.027	126.027	601.795	61.8586
	295.244	574.756	161.931	134.2	106.504	406.258	5.84247
	379.153	305.737	162.128	166.205	109.55	198.633	23.2437
	525.789	435.759	251.427	133.761		543.178
	306.543	240.613	230.056
	280.915
	197.839
	188.332
	167.346
p value		0.347389	0.001665	8.1e-05	0.005289	0.275145	3.8903e-07

## Sheet: Fig4e
	TRPC1/5 WT	TRPC1_S459D+R441E/C5	TRPC1/C5_D439S+E421R
Current [pA/pF]	444.459	732.04	122.828
	545.129	148.844	301.959
	536.573	308.043	274.711
	291.534	180.053	324.558
	549.535	156.94	426.021
	361.895	195.414	89.4648
	295.244	475.393	107.299
	379.153	279.171	92.8491
	525.789
	306.543
	280.915
	197.839
	188.332
	167.346
p value		0.475025	0.025435

## Sheet: Fig5d
	Inhibiton% (TRPC5)			Inhibition% (TRPC1/5)
HC-070	95	95	95	45	45	45
H01	0	0	0	45	45
H02	0	0	0	58	58
H03	100	100	100	55	55
H04	95.9579	93.2923	94.4357	90	90	90
H05	96.4192	100	100	58
H06	90	89.7731	92.2673	50	50	50
H07	64.2214	65.4356	64.9805	50	50	50
H08	11.8461	9.13137	10	90	92	88.6846
H09	22.5458	21.3502	20	51.2519
H10	8	8	8	90	90	90
H11	20.6716	19.7266	19.651	38.7381	42.1099
H12	5.51766	4.25608	6.38226	50	50
H13	4.45264		10.036	50	50	50

## Sheet: Fig5e
Concentration (nM)	Inhibition% (HC-070)				Inhibition% (H08)					Inhibition% (H10)
0.1		6.2	14.96							0	0	3.28	6.35
1	32.75	11.41	16.54									5.62	9.97
10	46.67	32.01	31.5									14.04	23.85
100	57.04	44.17	45.67							39.86	33.86	40.71	42.98
1000	80.79	84.67	85.98							38.39	39.75	59.43	58.39
10000	96.04	87.42	96.31								84.62		86.23
5					0	0.74	0	0
50					3.25	0	0	0
500					0	0.8	7.38	5.58
5000					24.82	29.38	26.95	21.45
25000					95.8		100	73.46

## Sheet: Fig5f
Concentration (nM)	Inhibition% (HC-070)				Inhibition% (H08)						Inhibition% (H10)
0.1		24.24	23.57		40.91	46.29	13.31	49.44			19.12	25.67	15.57
1	39.35	35.3	57.38		85.59	74.96	42.22	72.37	71.7		48.19	51.83	42.94
10	74.4	63.56	69.9		90.73	91.27	62.64	88.93	95.44		59.34	65.28	64.18
100	86.46	71.51	81.44		88.02	94.19	85.84	96.64	97.43		79.25		67.96
1000	92.97		91.68				91.78	99.11	95.91		84.03
10000		80.45	97.29						87.13		94.23		83.77

## Sheet: Fig6b-d 6f-m
Figure 6b. Sucrose preference Test (single dose)-Sucrose preference (%)							Figure 6c. Sucrose preference Test (QD * 11day)-Sucrose preference (%)							Figure 6d. Force swimming Test (QD * 14day)-Time immobility (s)
Control	CUMS+Vehicle	CUMS+Fluoxetine_30mg/kg	CUMS+JD03-02_3mg/kg	CUMS+JD03-02_10mg/kg	CUMS+JD03-02_30mg/kg		Control	CUMS+Vehicle	CUMS+Fluoxetine_30mg/kg	CUMS+JD03-02_3mg/kg	CUMS+JD03-02_10mg/kg	CUMS+JD03-02_30mg/kg		Control	CUMS+Vehicle	CUMS+Fluoxetine_30mg/kg	CUMS+JD03-02_3mg/kg	CUMS+JD03-02_10mg/kg	CUMS+JD03-02_30mg/kg
74.45	54.46	54.05	60.34	49.54	59.23		77.18	52.94	66.13	60	64.93	62.5		156.4	215.9	212.2	199.6	168.6	208.3
69.87	43.88	55.79	55.56	55.29	57.76		76.81	46.67	67.48	51.91	58.04	70.31		146.7	196.9	190.6	177	201.9	199.8
74.21	52.43	56.6	54.55	57.14	55.56		75.81	62.75	57.8	67.97	48.33	63.16		120.5	188.3	181.5	218.3	189.6	180.6
69.18	56.78	56.48	53.7	49.6	62.07		75.51	57.8	58.04	63.77	64.04	58.4		105.4	205.7	173.7	210.4	186.1	172.5
70.8	54	58.82	64.6	59.29	55.12		70.8	63.33	67.86	57.69	67.59	59.5		108.4	213.6	161.4	179.9	207.8	189.2
75.89	44.29	49.04	55.24	55.24	61.61		73.15	53.92	65.22	58.18	72.93	67.5		98.2	179.1	177.5	229.5	138	171.7
70.63	56.19	55.46	54.95	51.72	59.52		74.34	44.23	70.4	63.04	57.36	66.21		140	220.5	182.5	195.8	183.7	149.8
71.34	57.14	55.36	45.19	52.17	63.48		74.6	60.42	59.7	54.84	60.48	66.4		145.3	218.8	197.5	189.2	161	189.4
78.42	56.25	53.92	60.17	65.08	57.78		69.4	63.64	63.03	57.97	69.03	66.93		144	207	193.1	188.7	179	165.6
70.86	52.83	61.4	50	53.91	53.85		75.34	45.95	58.73	63.57	64	63.19		119.1	205.6	158.4	181.5	186.2	190.1
Figure 6f. Elevated Plus Maze-Entries to open arms								Figure 6g. Elevated Plus Maze-Time spent in open arms (s)								Figure 6h. Marble burying test-Number of marbles buried
Sham	mCPP+Vehicle	mCPP+Diazepam_2mg/kg	mCPP+HC070_10mg/kg	mCPP+JD03-02_3mg/kg	mCPP+JD03-02_10mg/kg	mCPP+JD03-02_30mg/kg		Sham	mCPP+Vehicle	mCPP+Diazepam_2mg/kg	mCPP+HC070_10mg/kg	mCPP+JD03-02_3mg/kg	mCPP+JD03-02_10mg/kg	mCPP+JD03-02_30mg/kg		Sham	mCPP+Vehicle	mCPP+Diazepam_2mg/kg	mCPP+HC070_10mg/kg	mCPP+JD03-02_3mg/kg	mCPP+JD03-02_10mg/kg	mCPP+JD03-02_30mg/kg
13	5	16	28	14	21	10		39.3	18.3	136.3	55.7	39.8	57.2	22.4		12	13	9	13	7	7	10
20	12	38	47	21	24	23		99.4	22.3	73.5	167.1	41.7	73.8	95.8		10	19	3	9	7	10	13
24	13	14	50	14	20	26		77.5	24.6	74.9	199	30.8	72.1	55		4	12	6	6	7	13	12
15	10	15	35	27	10	18		37.3	16.8	44.6	113	59.6	34.9	55.7		5	11	7	10	11	11	5
16	11	24	25	14	15	26		74.9	28.6	59.1	123.6	48	55.1	97.8		3	17	11	2	6	8	6
19	11	31	35	16	21	25		30.6	12.5	214.1	55.2	38.6	43.2	76.4		10	14	11	9	9	9	5
14	5	21	43	20	15	26		50.2	12.9	116.4	174.7	50.8	32.3	81.7		10	12	7	7	12	5	7
12	8	16	30	14	20	18		70.2	26.3	207.4	70.7	46.5	36.6	50.5		10	15	7	7	9	9	5
21	5	26	20	19	27	10		39.2	10.9	69.5	71.2	39.9	48	24.8		9	10	9	4	11	4	11
20	10	11	39	22	18	23		93.5	14.3	57.3	173.3	60.2	30.8	55.1		7	14	9	11	9	7	7
Figure 6i. Open field test-Entries to center zone								Figure 6j. Open field test-Time spent in center zone (s)
Sham	mCPP+Vehicle	mCPP+Diazepam_2mg/kg	mCPP+HC070_10mg/kg	mCPP+JD03-02_3mg/kg	mCPP+JD03-02_10mg/kg	mCPP+JD03-02_30mg/kg		Sham	mCPP+Vehicle	mCPP+Diazepam_2mg/kg	mCPP+HC070_10mg/kg	mCPP+JD03-02_3mg/kg	mCPP+JD03-02_10mg/kg	mCPP+JD03-02_30mg/kg
32	16	19	45	28	39	26		60.7	15.2	22.4	90.7	93.6	94	29
36	16	21	44	35	20	33		60.5	23.1	50.8	51	109.4	80.7	79.6
18	16	21	45	22	42	55		52.3	21.9	44.6	63	44.9	77.2	128.2
39	15	24	42	28	25	65		75.4	39.8	69.8	43.5	52.5	40	87.8
19	11	32	52	27	35	27		45.1	20.2	78.1	84.5	63.8	54.5	64.6
24	25	26	60	31	40	42		75.5	36.9	52	77.9	37.3	50.9	60.7
33	7	31	33	29	30	39		45.6	129.2	91.5	27.8	69.6	74.2	40.3
50	14	40	30	22	32	34		57.8	17.6	96.8	56.7	46.2	90.7	86
25	7	11	40	29	34	44		31	20	14.4	50.1	46.3	63.3	96.5
42	12	29	70	29	35	22		56.7	122.4	75.2	81.5	39.6	42.6	60.5
Figure 6k. DIO-Body weight (g)
DIO+Vehicle						DIO+Semaglutide_0.123mg/kg						DIO+HC-070_10mg/kg						DIO+JD03-02_10mg/kg
50.08	49.65	48.43	50.16	52.95	54.09	50.42	47.6	52.33	52.87	46.87	54.89	50.61	50.11	54.83	50.57	50.19		53.68	51.31	50.25	49.98	50.85	46.07
49.92	48.48	46.91	48.02	51.41	52.77	46.79	43.39	47.84	48.58	42.63	51.4	51.46	50.35	55.23	51.06	50.62		53.17	50.47	49.25	49.23	50.17	46.19
50.15	48.4	46.43	47.37	51.36	54.98	44.38	42.32	47.46	45.92	41.33	50.14	52.45	52.03	55.56	51.95	51.47		53.38	50.71	48.65	49.72	50.08	45.76
50.78	47.92	45.32	48.24	50.68	54.28	42.51	41.8	45.23	42.97	38.88	48.78	52.93	51.65	56.07	52.51	51.08		52.73	50.04	48.04	49.04	49.34	45.77
50.35	47.71	44.64	48.44	50.7	54.18	41.15	40.67	44.57	40.88	37.08	47.61	52.77	52.77	55.77	52.15	50.88		52.89	49.94	48.16	49.38	49.15	45.06
50.2	46.68	43.31	48.27	50.26	53.99	39.63	40.05	43.59	39.59	36.05	46.72	52.93	53.11	56.4	53	50.76		52.6	48.87	46.99	48.53	48.33	44.78
Figure 6l. DIO-Food intake (g)
	DIO+Vehicle			DIO+Semaglutide_0.123mg/kg			DIO+HC-070_10mg/kg			DIO+JD03-02_10mg/kg
D1-D2	2.3	1.89	1.99	0.52	0.21	0.36	3.26	2.9	2.91	2.37	2.25	2.64
D3-D4	2.29	1.61	2.36	1.26	0.88	0.99	3.65	3.43	3.06	2.63	2.61	2.3
D5-D6	2.42	2.11	2.25	1.28	1.29	0.79	3.08	2.9	2.06	2.26	3.07	2.88
D7-D8	2.14	2.4	2.76	1.69	1.24	1.22	3.05	2.66	2.51	2.67	2.82	2.63
D9-D10	2.88	2.07	2.93	1.79	2.01	1.26	3.47	3.15	2.63	2.54	2.64	2.82
Figure 6m. DIO-Cumulative food intake (g)
DIO+Vehicle	DIO+Semaglutide_0.123mg/kg	DIO+HC-070_10mg/kg	DIO+JD03-02_10mg/kg
12.03	6.53	16.5	12.46
10.07	5.61	15.03	13.37
12.28	4.61	13.16	13.26

## Sheet: SFig7j
	TRPC1/5 WT	TRPC1_Y510A/C5_N553A	TRPC1_Q578K+G614R/C5	TRPC1/C5_K560Q+R593G	TRPC1_C571A/C5	TRPC1_F575A/C5	TRPC1_C576A/C5	TRPC1_E577A/C5	TRPC1_F595A/C5	TRPC1_W596A/C5
Current [pA/pF]	444.459	103.709	217.077	606.052	135.908	241.784	153.485	253.94	458.1	93.7427
	545.129	118.697	389.622	644.637	145.976	87.0108	164.657	634.954	103.781	555.867
	536.573	138.518	254.5	330.369	188.998	68.296	276.865	352.044	258.982	367.139
	291.534	661.481	105.522	306.9	177.144	81.8759	142.768	597.598	78.9252	210.604
	549.535	102.686	192.908	267.582	134.781	155.081	183.662	284.765	174.234	174.219
	361.895	276.531	126.027	601.795	68.2716	38.944	259.577	494.555	192.956	94.363
	295.244	574.756	106.504	406.258	52.8298	71.0153	175.37	364.881	186.641	142.827
	379.153	305.737	109.55	198.633	210.892	43.6595	153.275	313.214	135.696	286.647
	525.789	435.759		543.178		129.905
	306.543	240.613				447.08
	280.915					68.4516
	197.839
	188.332
	167.346
p value		0.347389	0.005289	0.275145	4e-05	0.000203	0.000503	0.433024	0.010962	0.073916

[truncated: 3 more sheets: SFig9d-9h, SFig10d, SFig11a-11c]
